# Supplementary material for: C/EBPδ drives interactions between human MAIT cells and endothelial cells that are important for extravasation
Source: eLife. 2018 Feb 22;7:e32532. doi: 10.7554/eLife.32532 (PMC5869018; doi:10.7554/eLife.32532)
Supplement: Figure 1—source data 1. [file elife-32532-fig1-data1.xlsx]

## Sheet: Fig.1B
				％ positive							％ positive
	Experiment	Naïve	CCR6- con	CCR6+ con	CCR2- MAIT	CCR2+ MAIT		Experiment	Naïve	CCR6- con	CCR6+ con	CCR2- MAIT	CCR2+ MAIT
CCR2	#1	0.6	3.4	14.8	0	100	CXCR5	#1	0.8	7.3	8.1	2.1	2.6
	#2	0.8	4.1	13.2	0	100		#2	0.9	9.2	6.7	3.6	3.1
	#3	0.5	2	18	0	100		#3	0.2	7.9	4.2	4.5	1.7	Mean	Naïve	CCR6- con	CCR6+ con	CCR2- MAIT	CCR2+ MAIT
	#4	0.9	3.9	16.3	0	100		#4	0.5	8.7	6.1	4.7	2.8
	#5	1.4	4.9	15.6	0	100		#5	1.3	13.2	7.2	3.1	3.4	CCR2	0.8	3.7	15.6	0	100
	#6	0.8	3.6	14.3	0	100		#6	1.5	9.2	4.9	2.6	2.6	CXCR6	0.8	7.5	11.8	56.1	67.4
	#7	0.8	4.1	16.2	0	100		#7	0.6	11.4	6.8	3.8	4.1	CCR6	0.7	0	100	100	100
	#8	0.7	3.8	16.2	0	100		#8	0.7	7.9	5.3	4.6	1.9	CCR5	0.7	15.7	15.3	48.7	63.9
	#9	0.4	3.5	15.7	0	100		#9	1.3	9.6	7.7	3.2	2.4	CXCR4	97.8	53.8	80.6	81.1	82.7
														CXCR3	78.2	77	87.4	49.1	46.5
	Mean	0.766667	3.7	15.5889	0	100		Mean	0.866667	9.37778	6.33333	3.57778	2.73333	CCR7	74.2	2.6	3.7	0.5	1.1
														CXCR5	0.9	9.4	6.3	3.6	2.7
														CCR4	0.8	1.4	7.7	0.2	0.1
														CCR9	7.4	7.5	8.8	3.1	8.1
CCR5	#1	0.3	16.1	12.8	54.2	62.1	CXCR6	#1	1.3	6.8	8.3	65.3	73.2	CCR10	0.4	1.1	5.3	0.3	0.3
	#2	0.2	9.1	7.2	23.9	43.2		#2	0.8	9.5	15.1	53.1	67.4	CXCR1	3.4	4	0.2	0	0.1
	#3	0.7	17	17.9	62.5	79.2		#3	1.1	7.4	9.9	48.5	70.5	CXCR2	0.6	0.5	0.3	0	0
	#4	0.9	14.3	15.9	38.8	65.8		#4	0.3	6.9	8.8	60.4	68.3	CX3CR1	0.5	0.4	0.2	0.1	0.3
	#5	1.3	20.9	20.7	58.6	69.4		#5	0.7	4.8	13.6	55.4	66.1
	#6	0.8	17.2	15.2	44.7	68.9		#6	0.6	8.3	13.4	59.1	58.8
	#7	0.5	17.3	17.8	54.8	56.3		#7	1	7.9	12.8	49.8	69.8
	#8	0.7	14.6	16.1	49.6	59.2		#8	0.5	8.3	9.8	55.6	59.7
	#9	0.6	14.4	14.3	51.2	71.4		#9	0.8	7.4	14.7	58.1	72.4
	Mean	0.666667	15.6556	15.3222	48.7	63.9444		Mean	0.788889	7.47778	11.8222	56.1444	67.3556
CCR6	#1	0.5	0	100	100	100	CCR4	#1	0.6	1.1	6.7	0.1	0.1
	#2	0.3	0	100	100	100		#2	0.2	0.4	7.7	0.3	0.02
	#3	0.9	0	100	100	100		#3	0.4	1.2	7.1	0.1	0.04
	#4	0.3	0	100	100	100		#4	1.2	2.3	7.9	0.3	0.3
	#5	1	0	100	100	100		#5	2.1	1.5	7.9	0.4	0.1
	#6	0.8	0	100	100	100		#6	0.7	0.4	9.3	0.1	0.1
	#7	0.6	0	100	100	100		#7	1.1	0.1	8.7	0.3	0.2
	#8	0.9	0	100	100	100		#8	0.7	3.1	5.9	0.4	0.02
	#9	0.6	0	100	100	100		#9	0.3	2.4	8.3	0.1	0.1
	Mean	0.655556	0	100	100	100		Mean	0.811111	1.38889	7.72222	0.233333	0.108889
				％ positive							％ positive
	Experiment	Naïve	CCR6- con	CCR6+ con	CCR2- MAIT	CCR2+ MAIT		Experiment	Naïve	CCR6- con	CCR6+ con	CCR2- MAIT	CCR2+ MAIT
CCR7	#1	75.1	2.1	3.5	0.3	0.9	CCR9	#1	8.1	7.5	7.8	3.1	7.7
	#2	70.5	3.3	3.6	0.2	0.5		#2	6.2	8.3	7.1	4.2	8.4
	#3	82.8	3.4	3.9	0.6	1.5		#3	8.6	6.8	9.6	1.9	6.8
	#4	69.2	1	3.7	0.7	1.3		#4	6.4	7.6	8.4	2.3	7.6
	#5	71.3	2.9	3.4	0.2	1.1		#5	7.4	5.8	10.5	2.4	6.9
	#6	76.1	2.6	3.6	0.9	1		#6	6.9	7.4	8.5	4.7	8.9
	#7	80.2	3.7	4.1	0.6	1.4		#7	8.3	8.2	9.7	3.4	7.8
	#8	69.4	1.9	3.8	0.4	1.8		#8	7.5	8.6	9.1	3.6	9.6
	#9	73.3	2.7	3.9	0.5	0.7		#9	7.2	7.5	8.7	2.6	8.9
	Mean	74.2111	2.62222	3.72222	0.488889	1.13333		Mean	7.4	7.52222	8.82222	3.13333	8.06667
CXCR3	#1	75.9	74.6	86.6	52.7	47.9	CCR10	#1	1.4	0.6	5.3	0.5	0.3
	#2	61.4	78.6	87.9	50.2	54.6		#2	0.2	0.8	3.2	1.1	0.3
	#3	86.7	82.4	83.1	48.1	48		#3	0.5	1.4	4.6	0.5	0.7
	#4	79.3	75.6	88.5	44.6	45.7		#4	0.1	1.7	6.8	0.2	0.1
	#5	86.4	70	91.1	49	36.8		#5	0	0.6	6.3	0.1	0.3
	#6	81.2	81.1	87.4	48.8	40.1		#6	0.4	0.7	4.8	0.1	0.2
	#7	86.1	79.1	90.2	51.6	51.8		#7	0.5	1.2	5.6	0.2	0.1
	#8	68.3	74.7	84.6	49.3	47.4		#8	0.1	2.1	4.9	0.1	0.1
	#9	78.6	77.2	87.5	47.8	46.5		#9	0.3	0.8	6.3	0.1	0.2
	Mean	78.2111	77.0333	87.4333	49.1222	46.5333		Mean	0.388889	1.1	5.31111	0.322222	0.255556
CXCR4	#1	98.7	46.8	82.5	78.4	81.3	CXCR1	#1	1.2	4.2	0.3	0.02	0.03
	#2	97.6	54.6	81.9	83.2	90.1		#2	2.1	2.4	0.1	0.03	0.1
	#3	98.1	61.3	73.7	66.9	75.7		#3	5.4	6.6	0.1	0.1	0.04
	#4	98.2	22.5	77.1	92.3	75.7		#4	3.3	2.7	0.01	0.02	0.02
	#5	97.2	77.7	90.9	84.1	96.6		#5	3.6	3.8	0.2	0.1	0.05
	#6	96.7	66.3	72.8	78.4	79.6		#6	3.7	3.6	0.1	0.01	0.08
	#7	98.4	58.4	84.7	85.6	81.3		#7	4.2	4.8	0.6	0.01	0.06
	#8	97.8	47.8	79.6	81.7	83.1		#8	3.8	3.9	0.1	0.02	0.04
	#9	97.4	48.7	82.2	79.4	80.5		#9	2.9	3.6	0.2	0.04	0.04
	Mean	97.7889	53.7889	80.6	81.1111	82.6556		Mean	3.35556	3.95556	0.19	0.0388889	0.0511111
				％ positive							％ positive
	Experiment	Naïve	CCR6- con	CCR6+ con	CCR2- MAIT	CCR2+ MAIT		Experiment	Naïve	CCR6- con	CCR6+ con	CCR2- MAIT	CCR2+ MAIT
CX3CR1	#1	0.5	0.3	0.4	0.4	0.1	CXCR2	#1	0.3	0.8	0.4	0.01	0
	#2	0.1	0.1	0.3	0.01	0.4		#2	0.2	0.1	0.01	0.02	0.02
	#3	0.2	1.4	0.1	0.03	0.3		#3	0.8	0.5	0.4	0.1	0.01
	#4	0.8	0.1	0.04	0.1	0.2		#4	0.6	0.6	0.3	0.1	0.1
	#5	0.1	0.5	0.1	0.2	0.2		#5	0.3	0.2	0.2	0.03	0.2
	#6	1.2	0.2	0.2	0.02	1.1		#6	1.2	1.1	0.6	0.01	0.03
	#7	1.3	0.2	0.01	0.03	0.5		#7	0.7	0.4	0.06	0.02	0
	#8	0.1	0.1	0.04	0.1	0.03		#8	0.6	0.9	0.1	0	0.01
	#9	0.6	0.3	0.2	0.1	0.2		#9	0.5	0.3	0.2	0.04	0.06
	Mean	0.544444	0.355556	0.154444	0.11	0.336667		Mean	0.577778	0.544444	0.252222	0.0366667	0.0477778
