# Supplementary material for: C/EBPδ drives interactions between human MAIT cells and endothelial cells that are important for extravasation
Source: eLife. 2018 Feb 22;7:e32532. doi: 10.7554/eLife.32532 (PMC5869018; doi:10.7554/eLife.32532)
Supplement: Figure 2—source data 1. [file elife-32532-fig2-data1.xlsx]

## Sheet: Fig.2A & 2B
			# of Rolling						# of Arrested						# of TEM
Experiment	Naïve	CCR6- conv	CCR6+ conv	CCR2-/low MAIT	CCR2+ MAIT	Experiment	Naïve	CCR6- conv	CCR6+ conv	CCR2-/low MAIT	CCR2+ MAIT	Date/Exp.	Naïve	CCR6- conv	CCR6+ conv	CCR2- MAIT	CCR2+ MAIT
#1	0	8	10	11	16	#1	0	4	5	8	11	#1	0	0	1	4	8
#2	0	3	14	17	16	#2	0	1	6	10	8	#2	0	0	1	0	4
#3	0	7	7	10	14	#3	0	5	6	8	10	#3	0	0	1	2	7
#4	0	8	14	14	16	#4	0	3	11	10	14	#4	0	0	0	5	9
#5	0	6	9	13	13	#5	0	6	6	10	10	#5	0	0	1	4	6
#6	0	0	6	10	12	#6	0	0	3	8	8	#6	0	0	0	5	4
#7	0	6	4	5	12	#7	0	4	2	4	11	#7	0	0	1	0	5
#8	2	10	12	17	25	#8	0	5	8	11	18	#8	0	0	2	5	9
#9	2	18	20	24	31	#9	0	18	12	16	24	#9	0	0	2	4	8
#10	3	10	10	27	23	#10	0	6	5	20	16	#10	0	0	2	7	9
#11	6	21	24	15	23	#11	0	11	15	12	17	#11	0	1	3	4	7
#12	3	10	12	16	21	#12	0	6	8	12	17	#12	0	1	2	5	8
Mean	1.33333	8.91667	11.8333	14.9167	18.5	Mean	0	5.75	7.25	10.75	13.6667	Mean	0	0.166667	1.33333	3.75	7
SE	0.55505	1.67177	1.64609	1.75144	1.7386	SE	0	1.37138	1.09493	1.18785	1.39986	SE	0	0.112367	0.256235	0.604591	0.536543
Wilcoxon		CCR6- vs Naïve	CCR6+ vs CCR6-	CCR2- vs CCR6+	CCR2+ vs CCR2-	Wilcoxon		CCR6- vs Naïve	CCR6+ vs CCR6-	CCR2- vs CCR6+	CCR2+ vs CCR2-	Wilcoxon			CCR6+ vs CCR6-	CCR2- vs CCR6+	CCR2+ vs CCR2-
		0.001	0.0117	0.041	0.0107			0.001	0.1533	0.0068	0.0273				0.002	0.0059	0.001
			Arrested/Rolling						TEM/Arrest
Date/Exp.	Naïve	CCR6- conv	CCR6+ conv	CCR2-/low MAIT	CCR2+ MAIT	Date/Exp.	Naïve	CCR6- conv	CCR6+ conv	CCR2-/low MAIT	CCR2+ MAIT
#1	0	50	50	72.7273	68.75	#1	0	0	20	50	72.7273
#2	0	33.3333	42.8571	58.8235	50	#2	0	0	16.6667	0	50
#3	0	71.4286	85.7143	80	71.4286	#3	0	0	16.6667	25	70
#4	0	37.5	78.5714	71.4286	87.5	#4	0	0	0	50	64.2857
#5	0	100	66.6667	76.9231	76.9231	#5	0	0	16.6667	40	60
#6	0	0	50	80	66.6667	#6	0	0	0	62.5	50
#7	0	66.6667	50	80	91.6667	#7	0	0	50	0	45.4545
#8	0	50	66.6667	64.7059	72	#8	0	0	25	45.4545	50
#9	0	100	60	66.6667	77.4194	#9	0	0	16.6667	25	33.3333
#10	0	60	50	74.0741	69.5652	#10	0	0	40	35	56.25
#11	0	52.381	62.5	80	73.913	#11	0	9.09091	20	33.3333	41.1765
#12	0	60	66.6667	75	80.9524	#12	0	16.6667	25	41.6667	47.0588
Mean	0	56.7758	60.8036	73.3624	73.8987	Mean	0	2.14646	20.5556	33.9962	53.3572
SE	0	7.94189	3.72526	1.99884	3.07783	SE	0	1.5204	4.07388	5.52246	3.38151
Wilcoxon			CCR6+ vs CCR6-	CCR2- vs CCR6+	CCR2+ vs CCR2-	Wilcoxon				CCR2- vs CCR6+	CCR2+ vs CCR2-
			0.5928	0.0093	0.8311					0.0894	0.0049
					CCR2+ vs CCR6+						CCR2+ vs CCR6+
					0.0073						0.001

## Sheet: Fig.2C
			# cells per Ear
Experiment	Naïve	CCR6- conv	CCR6+ conv	CCR2+ MAIT	CCR2+ MAIT
					(non-inflamed)
#1	0	0	0	22	0
#2	0	0	0	38	0
#3	0	0	0	24	0
Mean	0	0	0	28	0
SEM	0	0	0	5	0
