# Supplementary material for: C/EBPδ drives interactions between human MAIT cells and endothelial cells that are important for extravasation
Source: eLife. 2018 Feb 22;7:e32532. doi: 10.7554/eLife.32532 (PMC5869018; doi:10.7554/eLife.32532)
Supplement: Figure 2—figure supplement 2—Source data 1. [file elife-32532-fig2-figsupp2-data1.xlsx]

## Sheet: Fig.2-S2
		Time (sec)
	CCR6+ conv	CCR2-/low MAIT	CCR2+ MAIT
	240.44	184.06	173.31
	281	93.94	93.56
	161.75	108.38	102.31
	199.38	116.44	114.19
	178.63	135.56	62.31
	162.44	147.75	123.88
	280.19	196.75	85.31
	202.13	82.83	158
	156.75	129.31	128.75
	194.5	121.69	74.56
	200	234.81	70.94
		224.06	79.75
		163.19	118.25
		106.25	132.44
		137.81	83
		167.38	189.13
		206.88	142.5
		107.69	131.44
		139.38	151.63
		170.63	186.44
		162.25	123.69
		180.75	95.31
			113.5
			64.75
			158.38
			137.94
			148.13
			128.06
			79.88
			206.81
			73.69
			119.69
			22.75
			114.25
			40
			50
Mean	205.2	150.8	113.3
Paired t-test	CCR2- vs CCR6+	CCR2+ vs CCR2-	CCR2+ vs CCR6+
P =	0.001674	0.001995	< .00001
