# Supplementary material for: C/EBPδ drives interactions between human MAIT cells and endothelial cells that are important for extravasation
Source: eLife. 2018 Feb 22;7:e32532. doi: 10.7554/eLife.32532 (PMC5869018; doi:10.7554/eLife.32532)
Supplement: Figure 3—source data 1. [file elife-32532-fig3-data1.xlsx]

## Sheet: Fig.3B
			% binding to E-selectin						% binding to P-selectin
Experiment	Naive	CCR6- conv	CCR6+ conv	CCR2-/low MAIT	CCR2+ MAIT	Date/Experiment	Naive	CCR6- conv	CCR6+ conv	CCR2-/low MAIT	CCR2+ MAIT
#1	10	12.7	13.2	30.8	42.2	#1	14.6	33.9	58.5	77.4	89.3
#2	3	15.5	26.7	54.5	56.5	#2	18.5	47	65.2	67.8	80.3
#3	2.1	10.8	28.6	35.1	61.5	#3	11.9	25.2	33.5	51.8	53
#4	6.9	11	35.7	45.8	53	#4	10.7	26.3	40.6	43.1	46.6
#5	2.3	7.2	16.2	39.9	46.5	#5	10.1	20.5	36.3	40.6	53.8
#6	4.1	24.1	36.3	52	58.4	#6	5.1	25.4	35.5	45.3	47.3
Mean	4.73333	13.55	26.1167	43.0167	53.0167	Mean	11.8167	29.7167	44.9333	54.3333	61.7167
Wilcoxon		CCR6- vs Naïve	CCR6+ vs CCR6-	CCR2- vs CCR6+	CCR2+ vs CCR2-	Wilcoxon		CCR6- vs Naïve	CCR6+ vs CCR6-	CCR2- vs CCR6+	CCR2+ vs CCR2-
		0.0312	0.0312	0.0312	0.0312			0.0312	0.0312	0.0312	0.0312

## Sheet: Fig.3C
			% sLex positive cells
Experiment	Naive	CCR6- conv	CCR6+ conv	CCR2-/low MAIT	CCR2+ MAIT
#1	2.5	4.4	19.8	26.2	30.7
#2	9.5	18.4	35.8	39.7	47.2
#3	4.2	12.7	17.8	18.3	26.6
#4	1.3	12.3	19.5	36	53.4
#5	1.4	11.4	20.6	38.1	42.1
#6	2.2	14.1	19.6	27.8	42.3
#7	5	13.7	41.8	46	76.4
#8	0.4	2.7	16.3	25.6	34.8
Mean	3.3125	11.2125	23.9	32.2125	44.1875
Wilcoxon		CCR6- vs Naïve	CCR6+ vs CCR6-	CCR2- vs CCR6+	CCR2+ vs CCR2-
		0.0078	0.0078	0.0078	0.0078

## Sheet: Fig.3D
				# rolling cells
Experiment	Treatment	Naive	CCR6- conv	CCR6+ conv	CCR2-/low MAIT	CCR2+ MAIT
#1	control	0	9	12	13	19
	Sialidase	0	2	2	3	2
#2	control	0	7	5	9	15
	Sialidase	0	0	1	0	1
Average	control	0	8	8.5	11	17
	Sialidase	0	1	1.5	1.5	1.5

## Sheet: Fig.3E
		Relative	Expression	FUT7 mRNA					Relative	Expression	ST3GAL4 mRNA					Relative	Expression	GCNT1 mRNA
			(normalized)							(normalized)							(normalized)
Experiment	Naive	CCR6- conv	CCR6+ conv	CCR2-/low MAIT	CCR2+ MAIT		Experiment	Naive	CCR6- conv	CCR6+ conv	CCR2-/low MAIT	CCR2+ MAIT		Experiment	Naive	CCR6- conv	CCR6+ conv	CCR2- MAIT	CCR2+ MAIT
#1	9.86	8.63	8.56	20.59	89.34		#1	2.11	0.95	1.68	7.57	80.28		#1	67.56	100	67.56	54.05	87.83
#1	8.85	7.19	9.86	14.75	100		#1	1.85	0.57	1.36	7.43	100		#1	77.02	65.54	54.72	64.86	93.91
#2	2.11	7.58	6.62	26.02	100		#2	1.09	2.37	1.81	15.69	80.36		#2	75.18	81.2	100	78.94	81.2
#2	1.88	4.71	6.99	22.38	87.66		#2	1.11	3.39	1.88	11.27	100		#2	99.5	92.48	90.97	84.21	85.71
#3	0.06	0.73	0.27	11.86	78.65		#3	1.48	5.64	2.52	26.06	100		#3	56.03	99.61	84.04	62.64	38.91
#3	0.09	0.4	0.17	17.24	100		#3	1.29	2.8	0.97	29.03	71.76		#3	50.97	100	60.31	66.92	49.8
Mean	3.80833	4.87333	5.41167	18.8067	92.6083		Mean	1.48833	2.62	1.70333	16.175	88.7333		Mean	71.0433	89.805	76.2667	68.6033	72.8933
