# Supplementary material for: C/EBPδ drives interactions between human MAIT cells and endothelial cells that are important for extravasation
Source: eLife. 2018 Feb 22;7:e32532. doi: 10.7554/eLife.32532 (PMC5869018; doi:10.7554/eLife.32532)
Supplement: Figure 3—figure supplement 1—source data 1. [file elife-32532-fig3-figsupp1-data1.xlsx]

## Sheet: Fig.3-S1
FUT (2^-ΔCt)
	FUT4	Naive	CCR6- conv	CCR6+ conv	CCR2-/low MAIT	CCR2+ MAIT
	Donor-1	8.938e-05	7.428e-05	9.469e-05	0.0001216	4.026e-05
	Donor-2	0.0060624	0.0171059	0.0155296	0.0143623	0.0130787
	Donor-3	0.0083933	0.0055254	0.0130251	0.0167622	0.0143758
	Mean	0.00484836	0.00756853	0.0095498	0.0104154	0.00916492
	SE	0.0024728	0.00502161	0.00478252	0.0051933	0.00457767
	FUT6	Naive	CCR6- conv	CCR6+ conv	CCR2-/low MAIT	CCR2+ MAIT
	Donor-1	0.0004136	0.0002987	0.0003799	0.0005974	0.000137
	Donor-2	0.0432445	0.0741162	0.0480675	0.0473748	0.0456025
	Donor-3	0.0292321	0.0296038	0.0417663	0.0453956	0.0478022
	Mean	0.0242967	0.0346729	0.0300712	0.0311226	0.0311806
	SE	0.0126081	0.0214595	0.0149567	0.0152733	0.0155348
	FUT9	Naive	CCR6- conv	CCR6+ conv	CCR2-/low MAIT	CCR2+ MAIT
	Donor-1	0.0015196	0.0007863	0.0011134	0.0013198	0.0002848
	Donor-2	0.110186	0.141402	0.154777	0.184398	0.129922
	Donor-3	0.0826016	0.0807676	0.110753	0.116935	0.128691
	Mean	0.0647691	0.0743187	0.0888812	0.100884	0.0862991
	SE	0.0326119	0.0407202	0.0456871	0.053456	0.0430086
ST3GAL (2^-ΔCt)
	STG3GAL1	Naive	CCR6- conv	CCR6+ conv	CCR2-/low MAIT	CCR2+ MAIT
	Donor-1	0.0001732	0.0005254	0.0001571	0.0001346	0.0002027
	Donor-2	9.34e-05	0.0002556	0.0001849	0.0003105	0.0001909
	Donor-3	0.01428	0.0117	0.023	0.0216	0.0155
	Mean	0.00484887	0.00416033	0.00778067	0.00734837	0.00529787
	SE	0.00471562	0.00377064	0.00760967	0.007126	0.00510107
	STG3GAL2	Naive	CCR6- conv	CCR6+ conv	CCR2-/low MAIT	CCR2+ MAIT
	Donor-1	2.96e-05	8.21e-05	1.95e-05	2.84e-05	3.67e-05
	Donor-2	0.0008479	0.0007272	0.0004343	0.0004353	0.0006693
	Donor-3	0.00582	0.00667	0.00506	0.00615	0.0071
	Mean	0.0022325	0.0024931	0.00183793	0.00220457	0.002602
	SE	0.00180924	0.00209674	0.00161548	0.00197621	0.0022564
	STG3GAL3	Naive	CCR6- conv	CCR6+ conv	CCR2-/low MAIT	CCR2+ MAIT
	Donor-1	1.67e-07	3.35e-07	1.18e-07	1.72e-07	2e-07
	Donor-2	5.6e-05	9.6e-05	5.9e-05	6.61e-05	3.61e-05
	Donor-3	5.34e-06	8.918e-06	6.68e-06	9.21e-06	3.982e-06
	Mean	2.05023e-05	3.50843e-05	2.19327e-05	2.51607e-05	1.34273e-05
	SE	1.78115e-05	3.05584e-05	1.86302e-05	2.06353e-05	1.13888e-05
	STG3GAL6	Naive	CCR6- conv	CCR6+ conv	CCR2-/low MAIT	CCR2+ MAIT
	Donor-1	1.69e-08	3.85e-08	2.3e-08	4.2e-08	3.09e-08
	Donor-2	2.26e-06	2.27e-06	3.25e-06	1.01e-06	5.14e-07
	Donor-3	1.31e-06	9.13e-07	2.08e-06	1.77e-06	1.51e-06
	Mean	1.19563e-06	1.07383e-06	1.78433e-06	9.40667e-07	6.84967e-07
	SE	6.50047e-07	6.49179e-07	9.43212e-07	5.00034e-07	4.35452e-07
