# Supplementary material for: C/EBPδ drives interactions between human MAIT cells and endothelial cells that are important for extravasation
Source: eLife. 2018 Feb 22;7:e32532. doi: 10.7554/eLife.32532 (PMC5869018; doi:10.7554/eLife.32532)
Supplement: Figure 4—source data 1. [file elife-32532-fig4-data1.xlsx]

## Sheet: Fig.4A
			Control (DMSO)							Control (DMSO)							Control (DMSO)
Cells	Experiment	Naive	CCR6- conv	CCR6+ conv	CCR2+ MAIT		Cells	Experiment	Naive	CCR6- conv	CCR6+ conv	CCR2+ MAIT		Cells	Experiment	Naive	CCR6- conv	CCR6+ conv	CCR2+ MAIT
Rolling	#1	0	7	7	14		Arrested	#1	0	5	6	10		TEM	#1	0	0	1	7
	#2	4	9	14	26			#2	1	5	10	19			#2	0	0	2	8
	#3	6	12	15	19			#3	2	7	12	14			#3	0	1	3	8
	#4	5	6	12	20			#4	4	5	8	16			#4	0	0	2	9
	Mean	3.75	8.5	12	19.75			Mean	1.75	5.5	9	14.75			Mean	0	0.25	2	8
	SE	1.31498	1.32288	1.77951	2.46221			SE	0.853913	0.5	1.29099	1.88746			SE	0	0.25	0.408248	0.408248
	Paired t-test	Naïve vs Naïve	CCR6- vs CCR6-	CCR6+ vs CCR6+	CCR2+ vs CCR2+			Paired t-test	Naïve vs Naïve	CCR6- vs CCR6-	CCR6+ vs CCR6+	CCR2+ vs CCR2+			Paired t-test	Naïve vs Naïve	CCR6- vs CCR6-	CCR6+ vs CCR6+	CCR2+ vs CCR2+
	P =	0.1817	0.6376	0.824	0.1942			P =	0.391	0.024	0.0123	0.0036			P =	ns	ns	0.006	0.0008
			Pertusis toxin							Pertusis toxin							Pertusis toxin
Cells	Experiment	Naive	CCR6- conv	CCR6+ conv	CCR2+ MAIT		Cells	Experiment	Naive	CCR6- conv	CCR6+ conv	CCR2+ MAIT		Cells	Experiment	Naive	CCR6- conv	CCR6+ conv	CCR2+ MAIT
Rolling	#1	0	8	9	12		Arrested	#1	0	4	4	5		TEM	#1	0	0	0	1
	#2	3	9	15	24			#2	1	1	6	11			#2	0	0	0	0
	#3	5	11	13	20			#3	2	4	7	9			#3	0	0	1	2
	#4	5	5	10	18			#4	3	1	5	9			#4	0	0	0	2
	Mean	3.25	8.25	11.75	18.5			Mean	1.5	2.5	5.5	8.5			Mean	0	0	0.25	1.25
	SE	1.18145	1.25	1.37689	2.5			SE	0.645497	0.866025	0.645497	1.25831			SE	0	0	0.25	0.478714

## Sheet: Fig.4B
				mRNA 2-ΔCt				mRNA 2-ΔCt
Receptor	Chemokine		Control	Control	Control		TNF-a	TNF-a	TNF-a
			Sample #1	Sample #2	Mean		Sample #1	Sample #2	Mean
CCR2	CCL2		0.00128858	0.0008269	0.001032		0.275476	0.189465	0.228458
	CCL7		0	0	0		0	0	0
	CCL8		0	0	0		0	0	0
	CCL13		0	0	0		0	0	0
	CCL16		0	0	0		0	0	0
CCR5	CCL3		0	0	0		0	0	0
	CCL4		0	0	0		0	0	0
	CCL5		4.50513e-06	3.46191e-06	4e-06		0.00916277	0.00347204	0.00564
	CCL7		0	0	0		0	0	0
	CCL8		0	0	0		0	0	0
	CCL14		0	0	0		0	0	0
	CCL16		0	0	0		0	0	0
CCR6	CCL20		3.23872e-08	3.19413e-08	0		0.00537321	0.0266448	0.012007
CXCR4	CXCL12		0	0	0		0	0	0
CXCR6	CXCL16		6.96267e-05	0.000105534	8.6e-05		9.44559e-05	0.00017383	0.000128

## Sheet: Fig.4C
				Control IgG							Control IgG							Control IgG
Cells	Experiment	Naive	CCR6- conv	CCR6+ conv	CCR2-/low MAIT	CCR2+ MAIT	Cells	Experiment	Naive	CCR6- conv	CCR6+ conv	CCR2-/low MAIT	CCR2+ MAIT	Cells	Experiment	Naive	CCR6- conv	CCR6+ conv	CCR2-/low MAIT	CCR2+ MAIT
Rolling	#1	0	5	12	14	15	Arrested	#1	0	3	10	10	14	TEM	#1	0	0	4	5	9
	#2	0	7	15	12	18		#2	0	6	11	12	18		#2	0	0	0	1	6
	#3	6	21	24	15	23		#3	0	11	15	12	17		#3	0	1	3	4	7
	#4	3	10	12	16	21		#4	0	6	8	12	17		#4	0	1	2	5	8
	#5	5	10	19	23	16		#5	0	6	14	18	14		#5	0	1	2	5	6
	Mean	2.8	10.6	16.4	16	18.6		Mean	0	6.4	11.6	12.8	16		Mean	0	0.6	2.2	4	7.2
	SE	1.24097	2.76767	2.29347	1.87083	1.50333		SE	0	1.28841	1.28841	1.35647	0.83666		SE	0	0.244949	0.663325	0.774597	0.583095
	Paired t-test	Naïve vs Naïve	CCR6- vs CCR6-	CCR6+ vs CCR6+	CCR2- vs CCR2-	CCR2+ vs CCR2+		Paired t-test	Naïve vs Naïve	CCR6- vs CCR6-	CCR6+ vs CCR6+	CCR2- vs CCR2-	CCR2+ vs CCR2+		Paired t-test	Naïve vs Naïve	CCR6- vs CCR6-	CCR6+ vs CCR6+	CCR2- vs CCR2-	CCR2+ vs CCR2+
	P =	ns	0.1778	0.1202	0.1856	0.0017		P =	ns	0.056	0.002965	0.002838	0.032185		P =	ns	ns	ns	0.077742	0.001969
				Anti-CCL20							Anti-CCL20							Anti-CCL20
Cells	Experiment	Naive	CCR6- conv	CCR6+ conv	CCR2-/low MAIT	CCR2+ MAIT	Cells	Experiment	Naive	CCR6- conv	CCR6+ conv	CCR2-/low MAIT	CCR2+ MAIT	Cells	Experiment	Naive	CCR6- conv	CCR6+ conv	CCR2-/low MAIT	CCR2+ MAIT
Rolling	#1	0	5	8	6	12	Arrested	#1	0	2	2	3	9	TEM	#1	0	0	1	1	4
	#2	0	7	13	10	16		#2	0	2	7	8	1		#2	0	0	0	1	0
	#3	6	20	22	13	19		#3	1	10	10	9	12		#3	0	1	1	2	4
	#4	2	10	11	15	18		#4	0	5	4	8	12		#4	0	1	1	4	4
	#5	6	9	20	24	14		#5	0	5	10	12	8		#5	0	1	1	4	3
	Mean	2.8	10.2	14.8	13.6	15.8		Mean	0.2	4.8	6.6	8	8.4		Mean	0	0.6	0.8	2.4	3
	SE	1.35647	2.59615	2.67208	3.00998	1.28062		SE	0.2	1.46287	1.6	1.44914	2.01494		SE	0	0.244949	0.2	0.678233	0.774597
Arrested/Rolling				Control IgG			TEM/Arrested				Control IgG
	Experiment	Naive	CCR6- conv	CCR6+ conv	CCR2-/low MAIT	CCR2+ MAIT		Experiment	Naive	CCR6- conv	CCR6+ conv	CCR2-/low MAIT	CCR2+ MAIT
	#1	0	60	83.3	71.4	93.3		#1	0	0	40	50	64.3
	#2	0	85.7	73.3	100	100		#2	0	0	0	8.3	33.3
	#3	0	52.4	62.5	80	73.9		#3	0	9.1	20	33.3	41.2
	#4	0	60	66.7	75	81		#4	0	16.7	25	41.7	47.1
	#5	0	60	73.7	78.3	87.5		#5	0	16.6667	14.2857	27.7778	42.8571
	Mean	0	63.6	71.9	80.9	87.1		Mean	0	8.49333	19.8571	32.2156	45.7514
	SEM	0	5.7	3.5	5	4.6		SEM	0	3.73359	6.5481	7.06776	5.14781
	Paired t-test	Naïve vs Naïve	CCR6- vs CCR6-	CCR6+ vs CCR6+	CCR2- vs CCR2-	CCR2+ vs CCR2+		Paired t-test	Naïve vs Naïve	CCR6- vs CCR6-	CCR6+ vs CCR6+	CCR2- vs CCR2-	CCR2+ vs CCR2+
	P =	ns	0.1352	0.0164	0.0019	0.0956		P =	ns	0.117176	0.805955	0.714959	0.032258
				Anti-CCL20							Anti-CCL20
Arrested/Rolling	Experiment	Naive	CCR6- conv	CCR6+ conv	CCR2-/low MAIT	CCR2+ MAIT	TEM/Arrested	Experiment	Naive	CCR6- conv	CCR6+ conv	CCR2-/low MAIT	CCR2+ MAIT
	#1	0	40	25	50	75		#1	0	0	50	33.3	44.4
	#2	0	28.6	53.8	80	6.3		#2	0	0	0	12.5	0
	#3	16.7	50	45.5	69.2	63.2		#3	0	10	10	22.2	33.3
	#4	0	50	36.4	53.3	66.7		#4	0	20	25	50	33.3
	#5	0	55.6	50	50	57.1		#5	0	20	10	33.3333	37.5
	Mean	3.3	44.8	42.1	60.5	53.6		Mean	0	10	19	30.2667	29.7
	SE	3.3	4.8	5.2	6	12.2		SE	0	4.47214	8.7178	6.27987	7.69721
