# Supplementary material for: C/EBPδ drives interactions between human MAIT cells and endothelial cells that are important for extravasation
Source: eLife. 2018 Feb 22;7:e32532. doi: 10.7554/eLife.32532 (PMC5869018; doi:10.7554/eLife.32532)
Supplement: Figure 5—source data 1. [file elife-32532-fig5-data1.xlsx]

## Sheet: Fig.5A
			Control (DMSO)						Control (DMSO)						Control (DMSO)
Cells	Experiment	Naive	CCR6- conv	CCR6+ conv	CCR2+ MAIT	Cells	Experiment	Naive	CCR6- conv	CCR6+ conv	CCR2+ MAIT	Cells	Experiment	Naive	CCR6- conv	CCR6+ conv	CCR2+ MAIT
# of rolling	#1	3	12	18	29	# of arrested	#1	0	8	12	21	# of TEM	#1	0	1	3	9
	#2	2	19	22	29		#2	0	12	16	27		#2	0	1	3	12
	#3	3	14	20	27		#3	0	10	14	24		#3	0	1	3	10
	#4	2	15	22	28		#4	0	13	16	26		#4	0	1	2	9
	Mean	2.5	15	20.5	28.25		Mean	0	10.75	14.5	24.5		Mean	0	1	2.75	10
	SE	0.29	1.47	0.96	0.48		SE	0	1.11	0.96	1.32		SE	0	0	0.25	0.71
	Paired t-test	Naïve vs Naïve	CCR6- vs CCR6-	CCR6+ vs CCR6+	CCR2+ vs CCR2+		Paired t-test	Naïve vs Naïve	CCR6- vs CCR6-	CCR6+ vs CCR6+	CCR2+ vs CCR2+		Paired t-test	Naïve vs Naïve	CCR6- vs CCR6-	CCR6+ vs CCR6+	CCR2+ vs CCR2+
	P =	ns	ns	ns	ns		P =	ns	ns	ns	ns		P =	ns	ns	0.0318	0.0007
			CCR2 antagonist						CCR2 antagonist						CCR2 antagonist
Cells	Experiment	Naive	CCR6- conv	CCR6+ conv	CCR2+ MAIT	Cells	Experiment	Naive	CCR6- conv	CCR6+ conv	CCR2+ MAIT	Cells	Experiment	Naive	CCR6- conv	CCR6+ conv	CCR2+ MAIT
# of rolling	#1	3	14	17	26	# of arrested	#1	0	10	11	18	# of TEM	#1	0	1	2	0
	#2	3	17	23	30		#2	0	11	16	27		#2	0	0	1	1
	#3	2	16	21	28		#3	0	11	15	26		#3	0	0	1	1
	#4	1	17	23	30		#4	0	14	19	27		#4	0	1	1	1
	Mean	2.25	16	21	28.5		Mean	0	11.5	15.25	24.5		Mean	0	0.5	1.25	0.75
	SE	0.48	0.71	1.41	0.96		SE	0	0.87	1.65	2.18		SE	0	0.29	0.25	0.25

## Sheet: Fig.5B
			Control (DMSO)							Control (DMSO)							Control (DMSO)
Cells	Experiment	Naive	CCR6- conv	CCR6+ conv	CCR2+ MAIT		Cells	Experiment	Naive	CCR6- conv	CCR6+ conv	CCR2+ MAIT		Cells	Experiment	Naive	CCR6- conv	CCR6+ conv	CCR2+ MAIT
# of rolling	#1	0	17	14	17		# of arrested	#1	0	12	9	14		# of TEM	#1	0	2	4	11
	#2	0	16	15	18			#2	0	11	11	15			#2	0	2	3	9
	#3	7	18	25	41			#3	2	13	19	31			#3	0	3	5	25
	Mean	2.33333	17	18	25.3333			Mean	0.666667	12	13	20			Mean	0	2.33333	4	15
	SE	2.33333	0.57735	3.51188	7.83865			SE	0.666667	0.57735	3.05505	5.50757			SE	0	0.57735	1	8.7178
	Paired t-test	Naïve vs Naïve	CCR6- vs CCR6-	CCR6+ vs CCR6+	CCR2+ vs CCR2+			Paired t-test	Naïve vs Naïve	CCR6- vs CCR6-	CCR6+ vs CCR6+	CCR2+ vs CCR2+			Paired t-test	Naïve vs Naïve	CCR6- vs CCR6-	CCR6+ vs CCR6+	CCR2+ vs CCR2+
	P =	ns	ns	ns	ns			P =	ns	ns	ns	ns			P =	ns	ns	ns	0.4226
			CCR5 antagonist							CCR5 antagonist							CCR5 antagonist
Cells	Experiment	Naive	CCR6- conv	CCR6+ conv	CCR2+ MAIT		Cells	Experiment	Naive	CCR6- conv	CCR6+ conv	CCR2+ MAIT		Cells	Experiment	Naive	CCR6- conv	CCR6+ conv	CCR2+ MAIT
# of rolling	#1	0	19	19	19		# of arrested	#1	0	15	13	13		# of TEM	#1	0	2	4	11
	#2	0	17	15	19			#2	0	12	11	14			#2	0	3	3	9
	#3	9	25	25	40			#3	4	18	20	29			#3	0	4	6	24
	Mean	3	20.3333	19.6667	26			Mean	1.33333	15	14.6667	18.6667			Mean	0	3	4.33333	14.6667
	SE	3	2.4037	2.90593	7			SE	1.33333	1.73205	2.72845	5.17472			SE	0	1	1.52753	8.14453

## Sheet: Fig.5C
		Time (sec)	from arrest	to initiating crawling							Time (sec)	from	initiating crawling	to	TEM
			Control				Maraviroc					Control				Maraviroc
Experiment	Cell	Arrest	Crawling	Interval		Arrest	Crawling	Interval	Experiment	Cell	Crawling	TEM	Interval		Crawling	TEM	Interval
		(min:sec)	(min:sec)	(sec)		(min:sec)	(min:sec)	(sec)			(min:sec)	(min:sec)	(sec)		(min:sec)	(min:sec)	(sec)
#1	1	00:24:00	00:35:00	11		03:51:00	04:05:00	14	#1	1	00:35:00	01:29:00	54		04:05:00	08:37:00	226
	2	01:11:00	01:18:00	7		03:22:00	03:32:00	10		2	01:18:00	01:59:00	41		03:32:00	05:42:00	128
	3	03:28:00	03:38:00	10		03:44:00	04:03:00	19		3	03:38:00	05:05:00	87		04:03:00	07:09:00	186
	4	02:48:00	02:57:00	9		01:54:00	02:02:00	8		4	02:57:00	03:55:00	58		02:02:00	04:21:00	139
	5	03:51:00	04:22:00	31		03:51:00	03:58:00	7		5	04:22:00	07:30:00	188		03:58:00	10:18:00	380
	6	02:47:00	03:09:00	22		02:01:00	02:11:00	10		6	03:09:00	04:48:00	109		02:11:00	04:21:00	130
	7	02:41:00	02:57:00	16		00:49:00	01:05:00	16		7	02:57:00	04:34:00	97		01:05:00	02:43:00	98
	8	00:29:00	00:37:00	8		02:13:00	02:24:00	11		8	00:37:00	01:31:00	54		02:24:00	03:08:00	42
	9	01:29:00	01:40:00	11		00:39:00	00:47:00	8		9	01:40:00	02:47:00	67		00:47:00	01:57:00	70
	10	00:38:00	00:47:00	9		02:01:00	02:13:00	12		10	00:47:00	02:16:00	89		02:13:00	04:45:00	152
	11	01:58:00	02:07:00	8		00:42:00	00:56:00	14		11	02:07:00	03:04:00	58		00:56:00	02:36:00	100
Experiment	Cell	Arrest	Crawling	Interval		Arrest	Crawling	Interval	Experiment	Cell	Crawling	TEM	Interval		Crawling	TEM	Interval
		(min:sec)	(min:sec)	(sec)		(min:sec)	(min:sec)	(sec)			(min:sec)	(min:sec)	(sec)		(min:sec)	(min:sec)	(sec)
#2	1	01:36:00	01:47:00	11		03:47:00	03:58:00	11	#2	1	01:47:00	02:48:00	61		03:58:00	06:01:00	123
	2	02:24:00	02:31:00	7		02:06:00	02:15:00	9		2	02:31:00	03:21:00	50		02:15:00	04:27:00	132
	3	01:18:00	01:25:00	7		01:24:00	01:35:00	11		3	01:25:00	02:09:00	44		01:35:00	03:53:00	138
	4	01:19:00	01:31:00	12		01:06:00	01:14:00	8		4	01:31:00	02:27:00	56		01:14:00	02:24:00	94
	5	00:57:00	01:05:00	8		03:05:00	03:17:00	12		5	01:05:00	02:23:00	78		03:17:00	05:22:00	125
	6	00:43:00	00:52:00	9		01:34:00	01:47:00	13		6	00:52:00	02:19:00	87		01:47:00	03:38:00	111
	7	03:37:00	03:46:00	9		03:17:00	03:24:00	7		7	03:46:00	05:12:00	86		03:24:00	05:27:00	123
	8	02:41:00	02:58:00	17		02:41:00	02:54:00	13		8	02:58:00	05:05:00	127		02:54:00	05:17:00	143
	9	03:53:00	04:01:00	8		02:58:00	03:09:00	11		9	04:01:00	06:24:00	83		03:09:00	05:33:00	144
Experiment	Cell	Arrest	Crawling	Interval		Arrest	Crawling	Interval	Experiment	Cell	Crawling	TEM	Interval		Crawling	TEM	Interval
		(min:sec)	(min:sec)	(sec)		(min:sec)	(min:sec)	(sec)			(min:sec)	(min:sec)	(sec)		(min:sec)	(min:sec)	(sec)
#3	1	00:48:00	01:03:00	15		01:05:00	01:32:00	27	#3	1	01:03:00	02:40:00	97		01:24:00	03:13:00	101
	2	01:16:00	01:25:00	9		01:15:00	01:25:00	10		2	01:25:00	02:53:00	88		01:25:00	03:25:00	120
	3	01:27:00	01:34:00	7		03:26:00	03:34:00	8		3	01:34:00	02:32:00	58		03:34:00	04:56:00	82
	4	01:14:00	01:22:00	8		01:40:00	01:51:00	11		4	01:22:00	02:35:00	73		01:51:00	03:56:00	125
	5	02:51:00	00:50:00	4		01:52:00	02:02:00	10		5	00:50:00	03:31:00	36		02:02:00	04:00:00	118
	6	00:46:00	00:52:00	6		01:49:00	02:07:00	18		6	00:52:00	01:48:00	56		02:07:00	03:47:00	100
	7	01:21:00	01:29:00	8		02:07:00	02:21:00	14		7	01:29:00	02:47:00	78		02:21:00	05:10:00	169
	8	01:42:00	02:08:00	26		02:23:00	02:32:00	9		8	02:08:00	04:57:00	169		02:32:00	04:33:00	121
	9	02:17:00	02:26:00	9		02:27:00	02:38:00	11		9	02:26:00	03:54:00	88		02:38:00	04:59:00	141
	10	01:43:00	01:50:00	7		01:18:00	01:32:00	14		10	01:50:00	03:02:00	72		01:32:00	04:20:00	168
	11	01:52:00	01:57:00	5		02:32:00	02:53:00	21		11	01:57:00	02:42:00	45		02:53:00	04:47:00	114
	12	02:13:00	02:23:00	10		01:48:00	01:56:00	8		12	02:23:00	04:02:00	99		01:56:00	03:51:00	115
	13	03:15:00	03:24:00	9		01:31:00	01:40:00	9		13	03:24:00	04:48:00	84		01:40:00	04:04:00	144
	14	01:01:00	01:11:00	10		02:01:00	02:11:00	10		14	01:11:00	02:54:00	103		02:11:00	04:14:00	123
	15	00:22:00	00:32:00	10		01:25:00	02:44:00	19		15	00:32:00	02:05:00	93		02:44:00	03:34:00	110
	16	00:46:00	00:53:00	7		01:16:00	01:24:00	8		16	00:53:00	01:52:00	59		01:24:00	03:42:00	138
	17	01:19:00	01:28:00	9		02:14:00	02:35:00	21		17	01:28:00	02:51:00	83		02:35:00	04:33:00	118
	18	02:05:00	02:15:00	10		01:52:00	02:09:00	17		18	02:15:00	03:58:00	103		02:09:00	03:53:00	104
	19	01:38:00	01:47:00	9		02:35:00	02:57:00	22		19	01:47:00	03:14:00	87		02:57:00	06:00:00	123
	20	01:09:00	01:19:00	10		01:12:00	01:21:00	9		20	01:19:00	02:48:00	89		01:21:00	02:48:00	87
	21	02:24:00	02:35:00	11		01:40:00	01:49:00	9		21	02:35:00	04:17:00	102		01:49:00	03:19:00	90
	22	01:15:00	01:38:00	23		02:28:00	02:39:00	11		22	01:38:00	03:32:00	114		02:39:00	05:25:00	166
	23	01:47:00	02:10:00	23		02:06:00	02:26:00	20		23	02:10:00	04:05:00	115		02:26:00	05:57:00	211
	24	01:32:00	01:49:00	17		01:50:00	01:59:00	9		24	01:49:00	04:12:00	143		01:59:00	03:38:00	99
	Mean			11.477				12.295		Mean			84.3				131.2
			Paired t-test	control/Maraviroc								Paired t-test	control/Maraviroc
			P =	0.2542								P =	< .00001
