# Supplementary material for: C/EBPδ drives interactions between human MAIT cells and endothelial cells that are important for extravasation
Source: eLife. 2018 Feb 22;7:e32532. doi: 10.7554/eLife.32532 (PMC5869018; doi:10.7554/eLife.32532)
Supplement: Figure 5—figure supplement 1—source data 1. [file elife-32532-fig5-figsupp1-data1.xlsx]

## Sheet: Fig5-S1
CCR5 MFI
	Experiment	CCR2+CCR6+ con	CCR2-/low	CCR2+
	#1	51.9	62.9	75.1
	#2	67.8	72.9	89.1
	#3	68.3	87	97.8
	#4	74.1	47	145
	#5	32.5	45	47.1
	#6	62.5	123	135
	#7	22.5	54.5	139
	#8	77.8	90	94.2
	#9	80.7	72.9	91.1
	#10	731	720	1270
	#11	262	480	566
	Mean	139.191	168.655	249.945
Normalized		CCR2+CCR6+ con	CCR2-/low	CCR2+
	#1	69.1079	83.755	100
	#2	76.0943	81.8182	100
	#3	69.8364	88.9571	100
	#4	51.1034	32.4138	100
	#5	69.0021	95.5414	100
	#6	46.2963	91.1111	100
	#7	16.1871	39.2086	100
	#8	82.5902	95.5414	100
	#9	88.584	80.022	100
	#10	57.5591	56.6929	100
	#11	46.2898	84.8057	100
	Mean	55.6885	67.4765	100
		Wilcoxon	CCR6+ vs CCR2-	CCR2- vs CCR2+
			0.042	0.001
				R6+ vs R2+
				0.001
