# Supplementary material for: C/EBPδ drives interactions between human MAIT cells and endothelial cells that are important for extravasation
Source: eLife. 2018 Feb 22;7:e32532. doi: 10.7554/eLife.32532 (PMC5869018; doi:10.7554/eLife.32532)
Supplement: Figure 6—source data 1. [file elife-32532-fig6-data1.xlsx]

## Sheet: Fig.6A
			CEBPd mRNA, 2-ΔCt
			(Normalized)
			Control siRNA
Experiment	Naïve	CCR6- conv	CCR6+ conv	CCR2-/low MAIT	CCR2+ MAIT
1st (single siRNA)	0.4	0.3	0.2	9.9	99.5
2st (single siRNA)	0.2	0.2	0.1	18.1	95.8
3rd (pool of 3 singles)	0.1	0.2	0.2	16.8	89.7
1st smart pool	0	0.1	0	21.3	97.8
2nd smart pool	0	0.1	0.1	10.6	97.6
3rd smart pool	0	0.1	0.1	17.2	83.7
Mean	0.116667	0.166667	0.116667	15.65	94.0167
SE	0.0654047	0.0333333	0.0307318	1.8277	2.48642
Paired t-test			CCR2- vs CCR6+	CCR2+ vs CCR2-	CCR2+ vs CCR6+
P =			0.000389	< .00001	< .00001
Paired t-test			CCR6+ vs CCR6+	CCR2- vs CCR2-	CCR2+ vs CCR2+
P =			0.0756	0.000419	< .00001
			CEBPD siRNA
Experiment	Naïve	CCR6- conv	CCR6+ conv	CCR2-/low MAIT	CCR2+ MAIT
1st (single siRNA)	0.3	0.3	0.3	1.7	11.4
2st (single siRNA)	0.1	0.1	0.1	2.6	9.4
3rd (pool of 3 singles)	0.1	0.1	0.3	2.5	12.7
1st smart pool	0	0.1	0.1	5.2	3.3
2nd smart pool	0	0	0.1	2.4	3.9
3rd smart pool	0	0.1	0.1	6.5	4.8
Mean	0.0833333	0.116667	0.166667	3.48333	7.58333
SE	0.0477261	0.0401386	0.0421637	0.777782	1.67041

## Sheet: Fig.6B
CEBPD by subsets			ImageJ quantification			CEBPD knockdown
							ImageJ	quantification
			CEBPD
Experiment	Naïve	CCR6- conv	CCR6+ conv	CCR2-/low MAIT	CCR2+ MAIT		CEBPD	CEBPD
#1	2145.34	2918.58	7333.69	44777.5	121149	Experiment	Control siRNA	CEBPD siRNA
#2	6177.62	1262.09	6075.28	51113.1	164920	#1	50186.9	17665.9
#3	2353.38	410.192	5790.03	45788.4	161020	#2	114769	23125.5
			Actin				Actin	Actin
Experiment	Naïve	CCR6- conv	CCR6+ conv	CCR2-/low MAIT	CCR2+ MAIT	Experiment	Control siRNA	CEBPD siRNA
#1	83327.1	86870.7	90826.2	88215.5	82593.5	#1	72637.1	72626.8
#2	130293	111092	95216.1	93505.9	99348.1	#2	74100.8	67681.3
#3	111089	95410.7	92515.5	103989	94339.9
							Corrected CEBPD	Corrected CEBPD
			Corrected CEBPD			Experiment	Control siRNA	CEBPD siRNA
Experiment	Naïve	CCR6-	CCR6+	CCR2-/low MAIT	CCR2+	#1	0.690926	0.243243
#1	0.0257459	0.0335968	0.0807442	0.507593	1.46681	#2	1.54882	0.341682
#2	0.0474132	0.0113607	0.0638051	0.546629	1.66002
#3	0.0211846	0.00429923	0.0625845	0.440319	1.70681
							Normalized CEBPD	Normalized CEBPD
						Experiment	Control siRNA	CEBPD siRNA
			Normalized CEBPD			#1	100	35.2053
Experiment	Naïve	CCR6-	CCR6+	CCR2-/low MAIT	CCR2+	#2	100	22.0608
#1	1.75524	2.29047	5.50476	34.6053	100
#2	2.85619	0.684374	3.84364	32.9291	100
#3	1.24119	0.251887	3.66676	25.7978	100	Mean	100	28.6331
Mean	2.04869	0.46813	3.7552	29.3634	100

## Sheet: Fig.6C
				Control siRNA							Control siRNA							Control siRNA
Cells	Experiment	Naive	CCR6- conv	CCR6+ conv	CCR2-/low MAIT	CCR2+ MAIT	Cells	Experiment	Naive	CCR6- conv	CCR6+ conv	CCR2-/low MAIT	CCR2+ MAIT	Cells	Experiment	Naive	CCR6- conv	CCR6+ conv	CCR2-/low MAIT	CCR2+ MAIT
# of rolling	#1	3	10	16	18	28	# of arrested	#1	0	8	12	16	24	# of TEM	#1	0	2	5	10	17
	#2	2	13	13	22	28		#2	0	9	8	19	25		#2	0	2	3	11	16
	#2	5	13	15	21	27		#2	0	8	9	18	23		#2	0	2	3	10	15
	Mean	3.33333	12	14.6667	20.3333	27.6667		Mean	0	8.33333	9.66667	17.6667	24		Mean	0	2	3.66667	10.3333	16
	SEM	0.881917	1	0.881917	1.20185	0.333333		SEM	0	0.333333	1.20185	0.881917	0.57735		SEM	0	0	0.666667	0.333333	0.57735
	Paired t-test		CCR6- vs CCR6-	CCR6+ vs CCR6+	CCR2- vs CCR2-	CCR2+ vs CCR2+		Paired t-test		CCR6- vs CCR6-	CCR6+ vs CCR6+	CCR2- vs CCR2-	CCR2+ vs CCR2+		Paired t-test		CCR6- vs CCR6-	CCR6+ vs CCR6+	CCR2- vs CCR2-	CCR2+ vs CCR2+
	P =		ns	ns	0.0267	0.0089		P =		ns	ns	0.0171	0.0041		P =		ns	ns	0.0153	0.0063
				CEBPD siRNA							CEBPD siRNA							CEBPD siRNA
Cells	Experiment	Naive	CCR6- conv	CCR6+ conv	CCR2-/low MAIT	CCR2+ MAIT	Cells	Experiment	Naive	CCR6- conv	CCR6+ conv	CCR2-/low MAIT	CCR2+ MAIT	Cells	Experiment	Naive	CCR6- conv	CCR6+ conv	CCR2-/low MAIT	CCR2+ MAIT
# of rolling	#1	4	11	16	14	13	# of arrested	#1	0	7	13	11	10	# of TEM	#1	0	1	5	6	8
	#2	3	12	15	15	16		#2	1	9	10	11	10		#2	0	2	3	5	7
	#2	3	13	18	14	16		#2	0	9	15	11	11		#2	0	2	3	4	8
	Mean	3.33333	12	16.3333	14.3333	15		Mean	0.333333	8.33333	12.6667	11	10.3333		Mean	0	1.66667	3.66667	5	7.66667
	SEM	0.333333	0.57735	0.881917	0.333333	1		SEM	0.333333	0.666667	1.45297	0	0.333333		SEM	0	0.333333	0.666667	0.57735	0.333333

## Sheet: Fig.6D
				Control siRNA
Arrested/Rolling	Experiment	Naive	CCR6- conv	CCR6+ conv	CCR2-/low MAIT	CCR2+ MAIT
	#1	0	80	75	88.9	85.7
	#2	0	69.2	61.5	86.4	89.3
	#3	0	61.5	60	85.7	85.2
	Mean	0	70.3	65.5	87	86.7
	SEM	0	5.4	4.8	1	1.3
	Paired t-test		CCR6- vs CCR6-	CCR6+ vs CCR6+	CCR2- vs CCR2-	CCR2+ vs CCR2+
	P =		ns	ns	0.0279	0.0799
				CEBPD siRNA
Arrested/Rolling	Experiment	Naive	CCR6- conv	CCR6+ conv	CCR2-/low MAIT	CCR2+ MAIT
	#1	0	63.6	81.3	78.6	76.9
	#2	33.3	75	66.7	73.3	62.5
	#3	0	69.2	83.3	78.6	68.8
	Mean	11.1	69.3	77.1	76.8	69.4
	SEM	11.1	3.3	5.2	1.7	4.2
				Control siRNA
TEM/Arrested	Experiment	Naive	CCR6- conv	CCR6+ conv	CCR2-/low MAIT	CCR2+ MAIT
	#1	0	25	41.7	62.5	70.8
	#2	0	22.2	37.5	57.9	64
	#3	0	25	33.3	55.6	65.2
	Mean	0	24.1	37.5	58.7	66.7
	SEM	0	0.9	2.4	2	2.1
	Paired t-test		CCR6- vs CCR6-	CCR6+ vs CCR6+	CCR2- vs CCR2-	CCR2+ vs CCR2+
	P =		ns	ns	ns	0.0146
				CEBPD siRNA
TEM/Arrested	Experiment	Naive	CCR6- conv	CCR6+ conv	CCR2-/low MAIT	CCR2+ MAIT
	#1	0	14.3	38.5	54.5	80
	#2	0	22.2	30	45.5	70
	#3	0	22.2	20	36.4	72.7
	Mean	0	19.6	29.5	45.5	74.2
	SEM	0	2.6	5.3	5.2	3

## Sheet: Fig.6E
Cells per ear
	Experiment	control siRNA	CEBPD siRNA
	#1	75	25
	#2	78.5714	21.4286
	#3	69.5652	30.4348
	#4	75.6813	24.3187
	#5	26	10
	#6	28	13
	Mean	58.803	20.697
	SE	10.1303	3.16576
Normalized	Experiment	control siRNA	CEBPD siRNA
	#1	100	33.3333
	#2	100	27.2727
	#3	100	43.75
	#4	100	32.133
	#5	100	38.4615
	#6	100	46.4286
	Mean	100	36.8965
	Wilcoxon	control vs CEBPD
	P =	0.0312
