# Supplementary material for: C/EBPδ drives interactions between human MAIT cells and endothelial cells that are important for extravasation
Source: eLife. 2018 Feb 22;7:e32532. doi: 10.7554/eLife.32532 (PMC5869018; doi:10.7554/eLife.32532)
Supplement: Figure 6—figure supplement 1—source data 1. [file elife-32532-fig6-figsupp1-data1.xlsx]

## Sheet: Fig.6-S1
			CEBP mRNA
			(2^-ΔCt)
CEBPA	Naive	CCR6- conv	CCR6+ conv	CCR2-/low MAIT	CCR2+ MAIT
#1	0.0030363	0.0050709	0.0052164	0.0052233	0.0022907
#2	0.0026528	0.0022673	0.0017636	0.0013688	0.0017816
#3	0.0252997	0.0354126	0.0157765	0.00578023	0.0022991
#4	0.0219882	0.0101443	0.0151258	0.0104074	0.0137918
Mean	0.0132443	0.0132238	0.00947057	0.00569493	0.0050408
SE	0.00604271	0.00757376	0.00352658	0.00185186	0.00291951
CEBPB	Naive	CCR6- conv	CCR6+ conv	CCR2-/low MAIT	CCR2+ MAIT
#1	0.0546114	0.0656783	0.073017	0.0319542	0.0143597
#2	0.005142	0.0025648	0.001587	0.0008632	0.0032818
#3	0.0102734	0.013793	0.0107574	0.0400625	0.0265305
#4	0.009952	0.0089998	0.0049065	0.0158889	0.0109352
Mean	0.0199947	0.022759	0.022567	0.0221922	0.0137768
SE	0.0115984	0.0144902	0.0169232	0.00870489	0.00484093
CEBPE	Naive	CCR6- conv	CCR6+ conv	CCR2-/low MAIT	CCR2+ MAIT
#1	0.000185	0.0001509	0.0001733	6.454e-05	6.833e-05
#2	1.715e-05	1.075e-05	1.228e-05	8.172e-06	1.37e-05
#3	1.01079e-05	2.46084e-05	4.84167e-05	1.95547e-05	6.00468e-05
#4	0.0002012	0.0003295	0.0002164	0.0002451	0.0002368
Mean	0.000103364	0.00012894	0.000112599	8.43417e-05	9.47192e-05
SE	5.19342e-05	7.39147e-05	4.88557e-05	5.49504e-05	4.88617e-05
CEBPG	Naive	CCR6- conv	CCR6+ conv	CCR2-/low MAIT	CCR2+ MAIT
#1	0.336331	0.228352	0.241711	0.0794353	0.126034
#2	0.0408363	0.0348083	0.0438536	0.0120315	0.0501452
#3	0.0742945	0.109021	0.0774178	0.0492564	0.0430397
#4	0.213256	0.146422	0.160338	0.197293	0.162071
Mean	0.166179	0.129651	0.13083	0.0845041	0.0953224
SE	0.0678979	0.0402532	0.0443312	0.0400435	0.0291162
CEBPZ	Naive	CCR6- conv	CCR6+ conv	CCR2-/low MAIT	CCR2+ MAIT
#1	0.197193	0.126956	0.189225	0.053326	0.114991
#2	0.019601	0.0139998	0.0066474	0.0112482	0.0164286
#3	0.0279075	0.0260284	0.0235026	0.0345116	0.16934
#4	0.0513274	0.0444024	0.064163	0.0541368	0.0538281
Mean	0.0740071	0.0528468	0.0708846	0.0383057	0.0886468
SE	0.0416075	0.0254818	0.0412525	0.0100943	0.033706
