# Supplementary material for: C/EBPδ drives interactions between human MAIT cells and endothelial cells that are important for extravasation
Source: eLife. 2018 Feb 22;7:e32532. doi: 10.7554/eLife.32532 (PMC5869018; doi:10.7554/eLife.32532)
Supplement: Figure 7—source data 1. [file elife-32532-fig7-data1.xlsx]

## Sheet: Fig.7B
			% sLex positive cells
			Control siRNA
Experiment	Naive	CCR6- conv	CCR6+ conv	CCR2-/low MAIT	CCR2+ MAIT
#1	10.9	22	26.7	27.3	32.6
#2	1.5	34.8	34.5	48.7	53
#3	5.9	16	18.8	26.3	37.7
#4	7.7	9.3	30.9	47.3	72.3
#5	2.6	11.8	29.7	26.1	35.1
#6	1.9	24.4	13.4	20.3	25.1
Mean	5.08333	19.7167	25.6667	32.6667	42.6333
Ratio Paired t-test		CCR6- vs CCR6-	CCR6+ vs CCR6+	CCR2- vs CCR2-	CCR2+ vs CCR2+
P =		0.634	0.689	0.0176	0.0097
			CEBPD siRNA
Experiment	Naive	CCR6- conv	CCR6+ conv	CCR2-/low MAIT	CCR2+ MAIT
#1	10.3	20.2	26.8	23.2	19
#2	1.5	36.1	32.5	36	38.7
#3	6.7	13.2	20.6	16.5	13.9
#4	6.3	9.7	28.1	10.9	14.1
#5	3.6	12	26.9	10.5	6.7
#6	1.8	25.9	14.4	9.5	13.8
Mean	5.03333	19.5167	24.8833	17.7667	17.7

## Sheet: Fig.7C
			Fut 7 mRNA, 2-ΔCt)
			(normalized)
			Control siRNA
Experiment	Naïve	CCR6- conv	CCR6+ conv	CCR2-/low MAIT	CCR2+ MAIT
1st (single siRNA)	8.7	9.8	16.1	46.3	88.1
2st (single siRNA)	10.4	10.9	11.5	56.4	94.9
3rd (pool of 3 singles)	1.2	1.3	2.6	43	95
1st smart pool	2.9	20.5	26.6	46.7	89.9
2nd smart pool	0.5	1.5	3.4	45.5	80.7
3rd smart pool	1.2	2.2	2.7	25.3	95.1
Mean	4.15	7.7	10.4833	43.8667	90.6167
SE	1.8	3.1	3.9	4.2	2.3
Ratio Paired t-test			CCR6+ vs CCR6+	CCR2- vs CCR2-	CCR2+ vs CCR2+
P =			0.8	0.0369	0.0073
			CEBPD siRNA
Experiment	Naïve	CCR6- conv	CCR6+ conv	CCR2-/low MAIT	CCR2+ MAIT
1st (single siRNA)	5.3	11.7	5.6	14.9	26
2st (single siRNA)	6.4	9.5	6.4	0.6	3
3rd (pool of 3 singles)	1.9	3.1	6.3	18.8	32.6
1st smart pool	2.4	12.8	16.1	27.1	28.6
2nd smart pool	1.6	4.4	3.7	8.2	7.6
3rd smart pool	3.3	3.5	5.3	6.7	30.2
Mean	3.48333	7.5	7.23333	12.7167	21.3333
SE	0.797252	1.7767	1.81726	3.88187	5.17962
			ST3GAL4 mRNA, 2-ΔCt)
			(normalized)
			Control siRNA
Experiment	Naïve	CCR6- conv	CCR6+ conv	CCR2- MAIT	CCR2+ MAIT
1st (single siRNA)	7.1	12.3	11.2	36.3	85.2
2st (single siRNA)	4.7	1.8	2.6	41.4	99.9
3rd (pool of 3 singles)	2	3.2	3.1	65	84.9
1st smart pool	0.8	0.3	1.1	14.4	96.4
2nd smart pool	0.6	0.8	1.9	17.4	91.6
3rd smart pool	0.7	0.6	1.5	15.9	94
Mean	2.65	3.16667	3.56667	31.7333	92
SE	1.09324	1.877	1.55513	8.11902	2.46698
Ratio Paired t-test			CCR6+ vs CCR6+	CCR2- vs CCR2-	CCR2+ vs CCR2+
P =			0.595	0.0001	0.0005
			CEBPD siRNA
Experiment	Naïve	CCR6- conv	CCR6+ conv	CCR2- MAIT	CCR2+ MAIT
1st (single siRNA)	10.9	9.8	4.3	14.3	16.3
2st (single siRNA)	2.2	2.2	4.8	7.7	13.7
3rd (pool of 3 singles)	2.8	8.3	8.3	22.7	44.1
1st smart pool	0.9	1.2	1.1	3.9	13.9
2nd smart pool	0.9	0.6	2.2	3.3	19.7
3rd smart pool	0.9	0.9	1.7	3.6	16.8
Mean	3.1	3.83333	3.73333	9.25	20.75
SE	1.59437	1.67544	1.09138	3.18724	4.75519

## Sheet: Fig.7D
ChIP assay
	% input enrichment
		Conv. Cells	MAIT cells
	FUT7-2	0.1643	1.89
	FUT7-3	0.089	1.53
	FUT7-4	0.0389	2.57
	FUT7-5	0.0787	0.4683
	IGAX1	0.1072	0.2163
ChIP assay
	% Enrichment
		Conv. Cells	MAIT cells
	ST3GAL4-1	0.1821	0.0193
	ST3GAL4-2	0.0547	0.8496
	ST3GAL4-3	0.1059	0.495
	ST3GAL4-4	0.06	0.2163
	ST3GAL4-5	0.0641	0.1371
	ST3GAL4-6	0.0475	1.9193
	ST3GAL4-7	0.0487	0.9684
	ST3GAL4-8	0.0148	0.4018
	ST3GAL4-9	0.0563	0.2422
	ST3GAL4-10	0.0585	1.3734
	IGAX1	0.2163	0.1072

## Sheet: Fig.7F
			MFI of CCR6
			Control siRNA
Experiment	Naive	CCR6- conv	CCR6+ conv	CCR2-/low MAIT	CCR2+ MAIT
#1	374	0	543	969	850
#2	187	253	633	1127	1624
#3	48	89	1303	1679	1494
#4	5.1	15.6	282	239	342
#5	24	30.3	148	211	258
#6	55.1	37.1	1572	1531	1535
Mean	115.533	70.8333	746.833	959.333	1017.17
Ratio Paired t-test			CCR6+ vs CCR6+	CCR2- vs CCR2-	CCR2+ vs CCR2+
P =			0.5712	0.0066	0.0036
			CEBPD siRNA
Experiment	Naive	CCR6- conv	CCR6+ conv	CCR2-/low MAIT	CCR2+ MAIT
#1	247	6.3	646	550	664
#2	452	149	740	975	1230
#3	64	107	1055	492	599
#4	4.1	11.8	190	148	157
#5	25.3	47.7	159	85.5	144
#6	35.2	45.9	1376	714	663
Mean	137.933	61.2833	694.333	494.083	576.167

## Sheet: Fig.7G
			CCR6 mRNA, 2-ΔCt
			(normalized)
			Control siRNA
Experiment	Naïve	CCR6- conv	CCR6+ conv	CCR2-/low MAIT	CCR2+ MAIT
1st (single siRNA)	0.2	0.1	79.3	54.4	60.9
2nd (single siRNA)	0.1	0.1	65.4	66.2	73.4
3rd (pool of 3 singles)	0.1	0.1	51.9	59.1	38.3
1st smart pool	0.1	0.7	82.5	97.8	62.4
2nd smart pool	0.4	0.1	46.6	93.3	52.7
3rd smart pool	0.3	0.4	64.6	95.6	57.6
Mean	0.2	0.25	65.05	77.7333	57.55
SE	0.0516398	0.10247	5.83442	8.14222	4.76114
Ratio Paired t-test		CCR6- vs CCR6-	CCR6+ vs CCR6+	CCR2- vs CCR2-	CCR2+ vs CCR2+
P =		0.201	0.931	0.0002	0.0005
			CEBPD siRNA
Experiment	Naïve	CCR6- conv	CCR6+ conv	CCR2-/low MAIT	CCR2+ MAIT
1st (single siRNA)	0	0.1	68.7	17.7	17
2nd (single siRNA)	0.1	0.1	58.7	22.9	19.6
3rd (pool of 3 singles)	0.1	0.1	85.9	21.6	17.1
1st smart pool	0.1	0.4	79.3	55.1	35
2nd smart pool	0.3	0.1	38.9	42	17.6
3rd smart pool	0.2	0.3	59.1	48.6	26.3
Mean	0.133333	0.183333	65.1	34.65	22.1
SE	0.0421637	0.0542627	6.85721	6.48715	2.95274

## Sheet: Fig.7H
ChIP assay
	% input enrichment
		Conv. Cells	MAIT cells
	CCR6-12	0.0542	0.7772
	CCR6-11	0.0573	0.551
	CCR6-10	0.0276	0.6625
	CCR6-9	0.2525	0.5732
	CCR6-8	0.0253	0.5964
	CCR6-7	0.3582	0.1888
	CCR6-6	0.1831	0.1841
	CCR6-5	0.1325	0.2918
	CCR6-4	0.116	0.5837
	CCR6-3	0.1303	0.3381
	CCR6-2	0.0259	0.1544
	CCR6-1	0.0318	0.3477
	IGXIA	0.0688	0.195

## Sheet: Fig.7I
			CCR2 mRNA, 2-ΔCt						CCR5 mRNA, 2-ΔCt
			(normalized)						(normalized)
			Control siRNA						Control siRNA
Experiment	Naïve	CCR6- conv	CCR6+ conv	CCR2-/low MAIT	CCR2+ MAIT	Experiment	Naïve	CCR6- conv	CCR6+ conv	CCR2-/low MAIT	CCR2+ MAIT
#1	0.24	1.56	9.42	13.12	95.08	#1	2.65	24.33	18.75	98.71	94.66
#2	0.49	3.35	2.14	19.86	87.28	#2	2.57	21.16	14.85	100	99.6
#3	0.89	2.96	1.7	21.93	100	#3	0.75	12.12	15.43	74.78	94.75
#4		0.66		7.68	85.68
						Mean	1.99	19.2033	16.3433	91.1633	96.3367
Mean	0.54	2.13	4.42	15.65	92.01	SE	0.62043	3.65798	1.21493	8.20013	1.63187
SE	0.19	0.62	2.5	3.25	3.36
Ratio Paired t-test		CCR6- vs CCR6-	CCR6+ vs CCR6+	CCR2- vs CCR2-	CCR2+ vs CCR2+	Ratio Paired t-test		CCR6- vs CCR6-	CCR6+ vs CCR6+	CCR2- vs CCR2-	CCR2+ vs CCR2+
P =		0.072	0.877	0.678	0.162	P =		0.512	0.284	0.0093	0.351
			CEBPD siRNA						CEBPD siRNA
Experiment	Naïve	CCR6- conv	CCR6+ conv	CCR2-/low MAIT	CCR2+ MAIT	Experiment	Naïve	CCR6- conv	CCR6+ conv	CCR2-/low MAIT	CCR2+ MAIT
#1	0.19	1.53	5.18	9.28	91.12	#1	3.37	24.87	13.2	77.8	71.46
#2	0.22	2.59	2.44	12.92	80.24	#2	3.73	23.33	13.9	79.83	88.1
#3	0.43	1.95	2.34	12.36	78.05	#3	0.75	5.4	3.37	63.02	100
#4		0.54		16.74	84.6
						Mean	2.61667	17.8667	10.1567	73.55	86.52
Mean	0.28	1.65	3.32	12.83	83.5	SE	0.939101	6.24917	3.39934	5.29751	8.27658
SE	0.08	0.43	0.93	1.53	2.88
