# Supplementary material for: C/EBPδ drives interactions between human MAIT cells and endothelial cells that are important for extravasation
Source: eLife. 2018 Feb 22;7:e32532. doi: 10.7554/eLife.32532 (PMC5869018; doi:10.7554/eLife.32532)
Supplement: Figure 7—figure supplement 1—source data 1. [file elife-32532-fig7-figsupp1-data1.xlsx]

## Sheet: Fig.7-S1
GCNT1 (2-ΔCt, Normalized )			Control siRNA
Experiment	Naïve	CCR6- conv	CCR6+ conv	CCR2-/low MAIT	CCR2+ MAIT
#1	9.52	47.78	23.67	88.17	28.37
#2	44.44	50	32.22	99.68	29.04
#3	12.56	61.89	32.4	22.4	63.78
#4	27.73	46.67	27.6	20.9	11.03
Mean	23.5625	51.585	28.9725	57.7875	33.055
SE	8.01813	3.50405	2.08755	20.9981	11.0574
Ratio Paired t-test		CCR6- vs CCR6-	CCR6+ vs CCR6+	CCR2- vs CCR2-	CCR2+ vs CCR2+
P =		0.1607	0.2166	0.8571	0.0559
			CEBPD siRNA
Experiment	Naïve	CCR6- conv	CCR6+ conv	CCR2-/low MAIT	CCR2+ MAIT
#1	4.2	48.37	33.05	84.4	50.06
#2	78.89	52.06	36.82	79.52	72.54
#3	30.36	100	30.64	40.58	67.34
#4	31.73	89.35	71.25	17.53	26.2
Mean	36.295	72.445	42.94	55.5075	54.035
SE	15.5469	13.0391	9.52196	16.0117	10.4485
