# Supplementary material for: C/EBPδ drives interactions between human MAIT cells and endothelial cells that are important for extravasation
Source: eLife. 2018 Feb 22;7:e32532. doi: 10.7554/eLife.32532 (PMC5869018; doi:10.7554/eLife.32532)
Supplement: Figure 7—figure supplement 2—source data 2. [file elife-32532-fig7-figsupp2-data2.xlsx]

## Sheet: MatInspector matches
Seq. name	Accession no.	Gene symbol	GeneID	Matrix Family	Detailed Family Information	Matrix	Detailed Matrix Information	Opt.	Start position	End position	Anchor position	Strand	Core sim.	Matrix sim.	Mat. sim. - opt.	Sequence
CCR6	CCR6			U$CEBPdelt	no description available yet	U$CEBPdelta	no description available yet	0.9	4550	4560	4555	-	1	0.912	0.012	aTTGCcaaaac
CCR6	CCR6			U$CEBPdelt	no description available yet	U$CEBPdelta	no description available yet	0.9	8122	8132	8127	+	1	0.932	0.032	tTTGCgtcatt
CCR6	CCR6			U$CEBPdelt	no description available yet	U$CEBPdelta	no description available yet	0.9	11482	11492	11487	+	1	0.904	0.004	tTTGCcaaaca
CCR6	CCR6			U$CEBPdelt	no description available yet	U$CEBPdelta	no description available yet	0.9	12079	12089	12084	-	1	0.921	0.021	gTTGCttaagc
CCR6	CCR6			U$CEBPdelt	no description available yet	U$CEBPdelta	no description available yet	0.9	13425	13435	13430	-	1	0.911	0.011	cTTGCcaaacc
CCR6	CCR6			U$CEBPdelt	no description available yet	U$CEBPdelta	no description available yet	0.9	14469	14479	14474	+	1	0.911	0.011	gTTGCttaaaa
CCR6	CCR6			U$CEBPdelt	no description available yet	U$CEBPdelta	no description available yet	0.9	15524	15534	15529	-	1	0.913	0.013	tTTGCggaaaa
CCR6	CCR6			U$CEBPdelt	no description available yet	U$CEBPdelta	no description available yet	0.9	17324	17334	17329	-	1	0.937	0.037	aTTGCgccact
FUT7RC	FUT7RC			U$CEBPdelt	no description available yet	U$CEBPdelta	no description available yet	0.9	14818	14828	14823	+	1	0.903	0.003	aTTGCaccacc
FUT7RC	FUT7RC			U$CEBPdelt	no description available yet	U$CEBPdelta	no description available yet	0.9	18575	18585	18580	+	1	0.921	0.021	gTTGCacaagt
FUT7RC	FUT7RC			U$CEBPdelt	no description available yet	U$CEBPdelta	no description available yet	0.9	19925	19935	19930	+	1	0.926	0.026	cTTGCgtcagg
ST3GAL4-1	ST3GAL4-1			U$CEBPdelt	no description available yet	U$CEBPdelta	no description available yet	0.9	4422	4432	4427	+	1	0.92	0.02	tTTGCttaatt
ST3GAL4-1	ST3GAL4-1			U$CEBPdelt	no description available yet	U$CEBPdelta	no description available yet	0.9	4681	4691	4686	-	1	0.95	0.05	aTTGCctaatt
ST3GAL4-1	ST3GAL4-1			U$CEBPdelt	no description available yet	U$CEBPdelta	no description available yet	0.9	7129	7139	7134	+	1	0.937	0.037	aTTGCgccact
ST3GAL4-1	ST3GAL4-1			U$CEBPdelt	no description available yet	U$CEBPdelta	no description available yet	0.9	10330	10340	10335	-	1	0.945	0.045	cTTGCataatc
ST3GAL4-1	ST3GAL4-1			U$CEBPdelt	no description available yet	U$CEBPdelta	no description available yet	0.9	14125	14135	14130	-	1	0.907	0.007	cTTGCaaaaaa
